# Supplementary material for: Structural, Mechanical, and Tribological Properties of Oriented Ultra-High Molecular Weight Polyethylene/Graphene Nanoplates/Polyaniline Films
Source: Polymers (Basel). 2023 Feb 2;15(3):758. doi: 10.3390/polym15030758 (PMC9919961; doi:10.3390/polym15030758)
Supplement: Supplementary file 1 [file polymers-15-00758-s001.zip]

Archive with 1 entries (1 files):
- polymers-2160238-supplementary.pdf
